# Supplementary material for: Optimization of In Vitro Th17 Polarization for Adoptive Cell Therapy in Chronic Lymphocytic Leukemia
Source: Int J Mol Sci. 2024 Jun 7;25(12):6324. doi: 10.3390/ijms25126324 (PMC11203624; doi:10.3390/ijms25126324)
Supplement: Supplementary file 1 [file ijms-25-06324-s001.zip]

Archive with 8 entries (8 files):
- Fig.S1.JPG
- Fig.S2.JPG
- Fig.S3.JPG
- Fig.S4.JPG
- Fig.S5.JPG
- Fig.S6.JPG
- Supplementary Figure legends 6.05.24.docx
- Table S1.docx
